# Supplementary material for: Single-cell profiling of dynamic cytokine secretion and the phenotype of immune cells
Source: PLoS One. 2017 Aug 24;12(8):e0181904. doi: 10.1371/journal.pone.0181904 (PMC5570329; doi:10.1371/journal.pone.0181904)
Supplement: S1 Table — (XLSX) [file pone.0181904.s003.xlsx]

## Sheet: Sheet1
Reagents	Manufacturer	Reference
Alexa Fluor® 488 NHS Ester (A-20000)	Thermo Fisher Scientific Inc.	https://tools.thermofisher.com/content/sfs/manuals/mp10168.pdf
Brilliant Violet 421™ mouse anti-human CD4 (317433)	BioLegend	http://www.biolegend.com/pop_pdf.php?id=7775
Brilliant Violet 421™ streptavidin (405226)	BioLegend	http://www.biolegend.com/pop_pdf.php?id=7297
BCIP/NBT substrate	Sigma-Aldrich	http://www.sigmaaldrich.com/catalog/product/sigma/b1911?lang=en&region=US
CEF-MHC Class I Control Peptide Pool “Classic” (CTL-CEF-001)	Cellular Technology Limited	http://www.immunospot.com/includes/pdfs/PDSs/PDS_CEF-MHC-Class-I-Control-Peptide-Pool-Classic.pdf
ExtrAvidin-alkaline phosphatase	Sigma-Aldrich	http://www.sigmaaldrich.com/catalog/product/sigma/e2636?lang=en&region=US
LumAvdin® microsphere 115 (L100-L115-01)	Luminex	N/A
Mouse anti-human CD56 HCD56 biotinylated (318319)	BioLegend	http://www.biolegend.com/pop_pdf.php?id=4076
Mouse anti-human IFNγ mAb 1-D1K (3420-3-250)	Mabtech	https://www.mabtech.com/sites/default/files/datasheets/3420-3-250.pdf
Mouse anti-human IFNγ mAB 7-B6-1 biotinylated (3420-6-250)	Mabtech	https://www.mabtech.com/sites/default/files/datasheets/3420-6-250.pdf
PE Mouse anti-human CD16 3G8 (560995)	BD Pharmingen™	http://www.bdbiosciences.com/ds/pm/tds/560995.pdf
Poly(L-lysine) grafted with poly(ethylene glycol) [PLL(20)-g[3.5]- PEG(2)]	Susos AG	N/A
ProMag™ 3 Series • Goat anti-Mouse IgG (Fc) beads (PMM3N)	Bangs Laboratories, Inc.	http://www.bangslabs.com/sites/default/files/imce/docs/PDS%20723%20Web.pdf
R-Phycoerythrin Streptavidin (Strep – PE) (016-110-084)	Jackson ImmunoResearch Laboratories, Inc.	https://www.jacksonimmuno.com/catalog/products/016-110-084
SU-8 3050	MicroChem Corp.	http://microchem.com/pdf/SU-8%203000%20Data%20Sheet.pdf
SU-8 developer	MicroChem Corp.	N/A
Sylgard® 184 silicone elastomer kit	Dow Corning, Corp.	http://www.dowcorning.com/DataFiles/090276fe80190b08.pdf
Tridecafluoro-1, 1, 2, 2-Tetrahydrooctyl)-1-Trichlorosilane	UCT Specialties	N/A
