# Supplementary material for: Single-cell profiling of dynamic cytokine secretion and the phenotype of immune cells
Source: PLoS One. 2017 Aug 24;12(8):e0181904. doi: 10.1371/journal.pone.0181904 (PMC5570329; doi:10.1371/journal.pone.0181904)
Supplement: S2 Table — As the cell density in the nanowell increased, frequencies of IFN-γ secreting NK cells also increased as expected, however, there was no evidence for significant cooperation or synergistic effect. (XLSX) [file pone.0181904.s004.xlsx]

## Sheet: Sheet1
Donor	Number of cells per well	Number of single beads	Number of cells that were IFN-γ positive	IFN-γ secretion frequency (experimental)	IFN- γ secretion frequency (expected)
donor 1	1 cell	703	242	0.34	0.34
	2 cells	342	159	0.46	0.56
	3 cells	132	72	0.55	0.71
donor 2	1 cell	420	145	0.35	0.35
	2 cells	494	185	0.37	0.58
	3 cells	220	103	0.47	0.73
